# Supplementary material for: Synergistic HDAC4/8 Inhibition Sensitizes Osteosarcoma to Doxorubicin via pAKT/RUNX2 Pathway Modulation
Source: Int J Mol Sci. 2025 Apr 10;26(8):3574. doi: 10.3390/ijms26083574 (PMC12026469; doi:10.3390/ijms26083574)
Supplement: Supplementary file 1 [file ijms-26-03574-s001.zip]

Archive with 1 entries (1 files):
- ijms-3512006-supplementary.pdf
